# Supplementary material for: Cyanescent Gyroporus (Gyroporaceae, Boletales) from China
Source: MycoKeys. 2021 Jul 26;81:165–83. doi: 10.3897/mycokeys.81.65660 (PMC8328911; doi:10.3897/mycokeys.81.65660)
Supplement: XML Treatment for Gyroporus alpinus [file mycokeys.81.65660-treatment1.xml]

<!DOCTYPE tp:taxon-treatment
  PUBLIC "-//TaxonX//DTD Taxonomic Treatment Publishing DTD v0 20100105//EN" "tax-treatment-NSO.dtd">
<tp:taxon-treatment xmlns:tp="http://www.plazi.org/taxpub"><tp:treatment-meta><kwd-group><label>Taxon classification</label><kwd><named-content xmlns:xlink="http://www.w3.org/1999/xlink" content-type="kingdom">Fungi</named-content></kwd><kwd><named-content xmlns:xlink="http://www.w3.org/1999/xlink" content-type="order">Boletales</named-content></kwd><kwd><named-content xmlns:xlink="http://www.w3.org/1999/xlink" content-type="family">Gyroporaceae</named-content></kwd></kwd-group><mixed-citation publication-type="journal"><person-group><name><surname>Huang</surname><given-names>Cong</given-names></name><name><surname>Zhang</surname><given-names>Ming</given-names></name><name><surname>Wu</surname><given-names>Xing-Liang</given-names></name><name><surname>Wu</surname><given-names>Gang</given-names></name><name><surname>Xu</surname><given-names>Jian-Ping</given-names></name><name><surname>Yang</surname><given-names>Zhu L.</given-names></name><name><surname>Li</surname><given-names>Yan-Chun</given-names></name></person-group><article-title>Cyanescent <italic><tp:taxon-name><tp:taxon-name-part taxon-name-part-type="genus" reg="Gyroporus">Gyroporus</tp:taxon-name-part></tp:taxon-name></italic> (<tp:taxon-name><tp:taxon-name-part taxon-name-part-type="family">Gyroporaceae</tp:taxon-name-part></tp:taxon-name>, <tp:taxon-name><tp:taxon-name-part taxon-name-part-type="order">Boletales</tp:taxon-name-part></tp:taxon-name>) from China</article-title><source>MycoKeys</source><day>26</day><month>7</month><year>2021</year><volume>81</volume><fpage>165</fpage><lpage>183</lpage><pub-id pub-id-type="doi">10.3897/mycokeys.81.65660</pub-id></mixed-citation></tp:treatment-meta><tp:nomenclature><tp:taxon-name><object-id xmlns:xlink="http://www.w3.org/1999/xlink" content-type="arpha" xlink:type="simple">C57A7F97-C212-542D-A612-5ACEF2EFB4F5</object-id>
              <tp:taxon-name-part taxon-name-part-type="genus" reg="Gyroporus">Gyroporus</tp:taxon-name-part>
              <tp:taxon-name-part taxon-name-part-type="species" reg="alpinus">alpinus</tp:taxon-name-part>
              <object-id xmlns:xlink="http://www.w3.org/1999/xlink" content-type="mycobank" xlink:type="simple">838413</object-id>
            </tp:taxon-name><tp:taxon-authority>Yan C. Li, C. Huang &amp; Zhu L. Yang</tp:taxon-authority><tp:taxon-status xmlns:xlink="http://www.w3.org/1999/xlink" xlink:type="simple">sp. nov.</tp:taxon-status><xref ref-type="fig" rid="F3">Figs 3a–c</xref><xref ref-type="fig" rid="F4">, 4</xref></tp:nomenclature><tp:treatment-sec sec-type="etymology" id="SECID0ECRBG"><title>Etymology.</title><p>The epithet <italic><tp:taxon-name><tp:taxon-name-part taxon-name-part-type="genus" reg="Gyroporus"/><tp:taxon-name-part taxon-name-part-type="species" reg="alpinus">alpinus</tp:taxon-name-part></tp:taxon-name></italic> refers to its distribution in alpine forests.</p></tp:treatment-sec><tp:treatment-sec sec-type="material" id="SECID0ESRBG"><title>Type.</title><p>China. Yunnan Province: Deqin, Shangri-La County, Haba Snow Mountain, Yang Fang, alt. 3800 m, 14 Aug 2008, Y.C. Li 1478 (<named-content xmlns:xlink="http://www.w3.org/1999/xlink" content-type="dwc:institutional_code" xlink:type="simple">KUN</named-content>-HKAS 56318, GenBank accession numbers: <ext-link xmlns:xlink="http://www.w3.org/1999/xlink" ext-link-type="gen" xlink:href="MW149435" xlink:type="simple">MW149435</ext-link> and <ext-link xmlns:xlink="http://www.w3.org/1999/xlink" ext-link-type="gen" xlink:href="MW149438" xlink:type="simple">MW149438</ext-link> for <abbrev xmlns:xlink="http://www.w3.org/1999/xlink" xlink:title="internal transcribed spacer" id="ABBRID0EGSBG" xlink:type="simple">ITS</abbrev>, <ext-link xmlns:xlink="http://www.w3.org/1999/xlink" ext-link-type="gen" xlink:href="MW151268" xlink:type="simple">MW151268</ext-link> and <ext-link xmlns:xlink="http://www.w3.org/1999/xlink" ext-link-type="gen" xlink:href="MW151269" xlink:type="simple">MW151269</ext-link> for <abbrev xmlns:xlink="http://www.w3.org/1999/xlink" xlink:title="nuclear ribosomal large subunit" id="ABBRID0EUSBG" xlink:type="simple">nrLSU</abbrev>, <ext-link xmlns:xlink="http://www.w3.org/1999/xlink" ext-link-type="gen" xlink:href="MW452609" xlink:type="simple">MW452609</ext-link> and <ext-link xmlns:xlink="http://www.w3.org/1999/xlink" ext-link-type="gen" xlink:href="MW452610" xlink:type="simple">MW452610</ext-link> for <italic><abbrev xmlns:xlink="http://www.w3.org/1999/xlink" xlink:title="adenosine triphosphate ATP synthase subunit 6" id="ABBRID0EDTBG" xlink:type="simple">atp6</abbrev></italic>).</p><fig id="F3" position="float" orientation="portrait"><object-id xmlns:xlink="http://www.w3.org/1999/xlink" content-type="doi" xlink:type="simple">10.3897/mycokeys.81.65660.figure3</object-id><object-id xmlns:xlink="http://www.w3.org/1999/xlink" content-type="arpha" xlink:type="simple">7086572A-5C94-5E91-BC5E-16F654832AC8</object-id><label>Figure 3.</label><caption><p><bold>a–c</bold><italic><tp:taxon-name><tp:taxon-name-part taxon-name-part-type="genus" reg="Gyroporus">Gyroporus</tp:taxon-name-part> <tp:taxon-name-part taxon-name-part-type="species" reg="alpinus">alpinus</tp:taxon-name-part></tp:taxon-name></italic> (<named-content xmlns:xlink="http://www.w3.org/1999/xlink" content-type="dwc:institutional_code" xlink:type="simple">KUN</named-content>-HKAS 56318, type, photos by Y.C. Li) <bold>d</bold><italic><tp:taxon-name><tp:taxon-name-part taxon-name-part-type="genus" reg="Gyroporus">Gyroporus</tp:taxon-name-part> <tp:taxon-name-part taxon-name-part-type="species" reg="flavocyanescens">flavocyanescens</tp:taxon-name-part></tp:taxon-name></italic> (<named-content xmlns:xlink="http://www.w3.org/1999/xlink" content-type="dwc:institutional_code" xlink:type="simple">KUN</named-content>-HKAS 76966, type, photo by X.L. Wu) <bold>e–h</bold><italic><tp:taxon-name><tp:taxon-name-part taxon-name-part-type="genus" reg="Gyroporus">G.</tp:taxon-name-part> <tp:taxon-name-part taxon-name-part-type="species" reg="brunneofloccosus">brunneofloccosus</tp:taxon-name-part></tp:taxon-name></italic> (<bold>e</bold><named-content xmlns:xlink="http://www.w3.org/1999/xlink" content-type="dwc:institutional_code" xlink:type="simple">KUN</named-content>-HKAS 107735, photo by G. Wu <bold>f</bold><named-content xmlns:xlink="http://www.w3.org/1999/xlink" content-type="dwc:institutional_code" xlink:type="simple">GDGM</named-content> 77125, photo by J.Y. Xu <bold>g, h</bold><named-content xmlns:xlink="http://www.w3.org/1999/xlink" content-type="dwc:institutional_code" xlink:type="simple">GDGM</named-content> 74638, photos by J.Y. Xu). Scale bars: 2 cm.</p></caption><graphic xmlns:xlink="http://www.w3.org/1999/xlink" xlink:href="mycokeys-81-165-g003.jpg" position="float" orientation="portrait" xlink:type="simple" id="oo_570655.jpg"><uri content-type="original_file" xlink:type="simple">https://binary.pensoft.net/fig/570655</uri></graphic></fig></tp:treatment-sec><tp:treatment-sec sec-type="diagnosis" id="SECID0EVVBG"><title>Diagnosis.</title><p>This species differs from other cyanescent species of <italic><tp:taxon-name><tp:taxon-name-part taxon-name-part-type="genus" reg="Gyroporus">Gyroporus</tp:taxon-name-part></tp:taxon-name></italic> in its initially ivory yellow to greyish-yellow and then grey-orange to brownish-yellow pileus, scaly to floccose pileal surface, distribution in alpine forests with altitude up to 3800 m, broad basidiospores (5.5–8.5 µm wide) and long and slender basidia measuring 35–55 × 7–12 µm.</p><fig id="F4" position="float" orientation="portrait"><object-id xmlns:xlink="http://www.w3.org/1999/xlink" content-type="doi" xlink:type="simple">10.3897/mycokeys.81.65660.figure4</object-id><object-id xmlns:xlink="http://www.w3.org/1999/xlink" content-type="arpha" xlink:type="simple">AB173121-25E4-59F4-A766-CB316244A09C</object-id><label>Figure 4.</label><caption><p>Microscopic features of <italic><tp:taxon-name><tp:taxon-name-part taxon-name-part-type="genus" reg="Gyroporus">G.</tp:taxon-name-part> <tp:taxon-name-part taxon-name-part-type="species" reg="alpinus">alpinus</tp:taxon-name-part></tp:taxon-name></italic> (HKAS 56318, type) <bold>a</bold> basidia and cheilocystidium <bold>b</bold> basidiospores <bold>c</bold> cheilocystidia <bold>d</bold> pileipellis (squamules).</p></caption><graphic xmlns:xlink="http://www.w3.org/1999/xlink" xlink:href="mycokeys-81-165-g004.jpg" position="float" orientation="portrait" xlink:type="simple" id="oo_570656.jpg"><uri content-type="original_file" xlink:type="simple">https://binary.pensoft.net/fig/570656</uri></graphic></fig></tp:treatment-sec><tp:treatment-sec sec-type="description" id="SECID0ECXBG"><title>Description.</title><p>Pileus 3–6 cm in diam., sub-hemispherical to convex or plano-convex, ivory yellow (4B3) to greyish-yellow (2B3–4) when young, grey-orange (5B5) to brownish-yellow (5C6–7) when mature; surface dry, densely covered with concolorous appressed scaly to floccose squamules, margin always incurved and slightly extended; context whitish (1A1), staining cerulean blue (23C6–7) to dull blue (23E5–6) when bruised. Hymenophore adnate when young, slightly depressed around apex of stipe when mature; surface white (1A1) when young and then cream to yellowish when mature, staining dull blue (23E5–6) when bruised; pores angular to roundish, fine, 2–3 per mm; tubes 3–8 mm long, whitish (1A1), staining dull blue when bruised. Stipe 6–8 × 1.8–2 cm, sub-cylindrical to clavate, white (2A1) when young, yellowish-white (2A2) to concolorous with pileal surface when mature; surface roughened, staining dull blue when bruised; context white to cream or yellowish, spongy when young and then hollow in age, staining cerulean blue to dull blue when bruised. Odour indistinct and taste mild.</p><p>Basidia 35–55 × 7–12 µm, clavate, 4-spored, hyaline in potassium hydroxide (KOH) and yellowish in Melzer’s Reagent. Basidiospores [60/3/2] (6.5) 7–10 × 5.5–7.5 (8.5) µm, [Q = 1–1.65 (1.72), Q<sub>m</sub> = 1.27 ± 0.23], smooth, ellipsoid to somewhat broadly ellipsoid, yellowish in KOH and primrose yellow in Melzer’s Reagent. Cheilocystidia 30–60 × 8–14 μm, clavate to subfusiform, thin-walled, hyaline in KOH and yellowish to yellow in Melzer’s Reagent; Pleurocystidia not observed. Tube trama composed of 6–11 μm wide interwoven hyphae, hyaline to yellowish in KOH, yellowish to brownish-yellow in Melzer’s Reagent. Squamules on pileus composed of 10–17 μm wide interwoven hyphae, hyaline to yellowish in KOH, yellowish to brownish-yellow in Melzer’s Reagent; terminal cells 80–120 × 12–17 μm, clavate to subcylindrical. Clamp connections frequently present in all tissues.</p></tp:treatment-sec><tp:treatment-sec sec-type="Additional specimen examined" id="SECID0ELXBG"><title>Additional specimen examined.</title><p>China. Yunnan Province: Deqin, Shangri-La County, Baima Snow Mountain, alt. 3700 m, 11 Jul 1981, L.S. Wang 827 (<named-content xmlns:xlink="http://www.w3.org/1999/xlink" content-type="dwc:institutional_code" xlink:type="simple">KUN</named-content>-HKAS 7756).</p></tp:treatment-sec><tp:treatment-sec sec-type="habitat" id="SECID0EVXBG"><title>Habitat and distribution.</title><p>Scattered on soil in alpine mixed forests dominated by <italic><tp:taxon-name><tp:taxon-name-part taxon-name-part-type="genus" reg="Abies">Abies</tp:taxon-name-part></tp:taxon-name></italic> and <italic><tp:taxon-name><tp:taxon-name-part taxon-name-part-type="genus" reg="Picea">Picea</tp:taxon-name-part></tp:taxon-name></italic> (<tp:taxon-name><tp:taxon-name-part taxon-name-part-type="family">Pinaceae</tp:taxon-name-part></tp:taxon-name>) and <italic><tp:taxon-name><tp:taxon-name-part taxon-name-part-type="genus" reg="Quercus">Quercus</tp:taxon-name-part></tp:taxon-name></italic> (<tp:taxon-name><tp:taxon-name-part taxon-name-part-type="family">Fagaceae</tp:taxon-name-part></tp:taxon-name>). Currently known from south-western China.</p></tp:treatment-sec><tp:treatment-sec sec-type="notes" id="SECID0E1YBG"><title>Note.</title><p><italic><tp:taxon-name><tp:taxon-name-part taxon-name-part-type="genus" reg="Gyroporus">Gyroporus</tp:taxon-name-part> <tp:taxon-name-part taxon-name-part-type="species" reg="alpinus">alpinus</tp:taxon-name-part></tp:taxon-name></italic> is characterised by the initially ivory yellow to greyish-yellow and then grey-orange to brownish-yellow pileus with scaly to floccose squamules, the slightly extended pileal margin, the white pileal context staining cerulean blue to dull blue when bruised, the white to cream or yellowish hymenophore staining dull blue when bruised, the white to yellowish-white stipe, the spongy and then hollow context in the stipe, the frequent clamp connections in all tissues, the ellipsoid to somewhat broadly ellipsoid basidiospores and the distribution in alpine forests dominated by plants of the families <tp:taxon-name><tp:taxon-name-part taxon-name-part-type="family">Pinaceae</tp:taxon-name-part></tp:taxon-name> and <tp:taxon-name><tp:taxon-name-part taxon-name-part-type="family">Fagaceae</tp:taxon-name-part></tp:taxon-name>. In China, specimens of <italic><tp:taxon-name><tp:taxon-name-part taxon-name-part-type="genus" reg="Gyroporus">G.</tp:taxon-name-part> <tp:taxon-name-part taxon-name-part-type="species" reg="alpinus">alpinus</tp:taxon-name-part></tp:taxon-name></italic> have been identified as <italic><tp:taxon-name><tp:taxon-name-part taxon-name-part-type="genus" reg="Gyroporus">G.</tp:taxon-name-part> <tp:taxon-name-part taxon-name-part-type="species" reg="cyanescens">cyanescens</tp:taxon-name-part></tp:taxon-name></italic> (<xref ref-type="bibr" rid="B37">Ying and Zang 1994</xref>; Zang 2013). Indeed, <italic><tp:taxon-name><tp:taxon-name-part taxon-name-part-type="genus" reg="Gyroporus">G.</tp:taxon-name-part> <tp:taxon-name-part taxon-name-part-type="species" reg="alpinus">alpinus</tp:taxon-name-part></tp:taxon-name></italic> is closely related to <italic><tp:taxon-name><tp:taxon-name-part taxon-name-part-type="genus" reg="Gyroporus">G.</tp:taxon-name-part> <tp:taxon-name-part taxon-name-part-type="species" reg="cyanescens">cyanescens</tp:taxon-name-part></tp:taxon-name></italic> (Figs <xref ref-type="fig" rid="F1">1</xref>, <xref ref-type="fig" rid="F2">2</xref>). However, <italic><tp:taxon-name><tp:taxon-name-part taxon-name-part-type="genus" reg="Gyroporus">G.</tp:taxon-name-part> <tp:taxon-name-part taxon-name-part-type="species" reg="cyanescens">cyanescens</tp:taxon-name-part></tp:taxon-name></italic>, originally described from Europe, can be distinguished from <italic><tp:taxon-name><tp:taxon-name-part taxon-name-part-type="genus" reg="Gyroporus">G.</tp:taxon-name-part> <tp:taxon-name-part taxon-name-part-type="species" reg="alpinus">alpinus</tp:taxon-name-part></tp:taxon-name></italic> by its relatively large basidiomata which are measuring 5.1–12.7 cm in diam., pale straw-coloured pileus, relatively narrow basidiospores measuring (7) 9–11 × 4.5–6 µm and distribution in forests dominated by <italic><tp:taxon-name><tp:taxon-name-part taxon-name-part-type="genus" reg="Pinus">Pinus</tp:taxon-name-part> <tp:taxon-name-part taxon-name-part-type="species" reg="sylvestris">sylvestris</tp:taxon-name-part></tp:taxon-name></italic> or <italic><tp:taxon-name><tp:taxon-name-part taxon-name-part-type="genus" reg="Fagus">Fagus</tp:taxon-name-part> <tp:taxon-name-part taxon-name-part-type="species" reg="sylvatia">sylvatia</tp:taxon-name-part></tp:taxon-name></italic> (<xref ref-type="bibr" rid="B14">Fries 1821</xref>; <xref ref-type="bibr" rid="B34">Watling 1970</xref>; <xref ref-type="bibr" rid="B32">Vizzini et al. 2015</xref>).</p><p>In our analysis of the <italic><abbrev xmlns:xlink="http://www.w3.org/1999/xlink" xlink:title="adenosine triphosphate ATP synthase subunit 6" id="ABBRID0EI4BG" xlink:type="simple">atp6</abbrev></italic> dataset, sequences of <italic><tp:taxon-name><tp:taxon-name-part taxon-name-part-type="genus" reg="Gyroporus">G.</tp:taxon-name-part> <tp:taxon-name-part taxon-name-part-type="species" reg="alpinus">alpinus</tp:taxon-name-part></tp:taxon-name></italic> cluster together with sequences labelled as <italic><tp:taxon-name><tp:taxon-name-part taxon-name-part-type="genus" reg="Gyroporus">G.</tp:taxon-name-part> <tp:taxon-name-part taxon-name-part-type="species" reg="cyanescens">cyanescens</tp:taxon-name-part></tp:taxon-name></italic> from South Korea and Japan without statistical support (Fig. <xref ref-type="fig" rid="F1">1</xref>). Nagasawa (2001) treated the Japanese cyanescent taxon as <tp:taxon-name><tp:taxon-name-part taxon-name-part-type="genus" reg="Gyroporus">G.</tp:taxon-name-part> <tp:taxon-name-part taxon-name-part-type="species" reg="cyanescens">cyanescens</tp:taxon-name-part> <tp:taxon-name-part taxon-name-part-type="infraspecific-rank">var.</tp:taxon-name-part> <tp:taxon-name-part taxon-name-part-type="variety" reg="violaceotinctus">violaceotinctus</tp:taxon-name-part></tp:taxon-name> Watling, because of the similar colours of their basidiomata and the similar-sized basidiospores. However, <tp:taxon-name><tp:taxon-name-part taxon-name-part-type="genus" reg="Gyroporus">G.</tp:taxon-name-part> <tp:taxon-name-part taxon-name-part-type="species" reg="cyanescens">cyanescens</tp:taxon-name-part> <tp:taxon-name-part taxon-name-part-type="infraspecific-rank">var.</tp:taxon-name-part> <tp:taxon-name-part taxon-name-part-type="variety" reg="violaceotinctus">violaceotinctus</tp:taxon-name-part></tp:taxon-name>, originally described from Michigan, USA, is characterised by the white to tan context staining lilaceous and then indigo when bruised, the small basidia measuring 18–23.5 × 8–9 µm, the small cheilocystidia measuring 22.5–27.5 × 4.5–7.5 µm and the distribution in forests dominated by <italic><tp:taxon-name><tp:taxon-name-part taxon-name-part-type="genus" reg="Acer">Acer</tp:taxon-name-part></tp:taxon-name></italic> (<tp:taxon-name><tp:taxon-name-part taxon-name-part-type="family">Aceraceae</tp:taxon-name-part></tp:taxon-name>) and <italic><tp:taxon-name><tp:taxon-name-part taxon-name-part-type="genus" reg="Betula">Betula</tp:taxon-name-part></tp:taxon-name></italic> (<tp:taxon-name><tp:taxon-name-part taxon-name-part-type="family">Betulaceae</tp:taxon-name-part></tp:taxon-name>) (<xref ref-type="bibr" rid="B33">Watling 1969</xref>). These traits are greatly different from those of <italic><tp:taxon-name><tp:taxon-name-part taxon-name-part-type="genus" reg="Gyroporus">G.</tp:taxon-name-part> <tp:taxon-name-part taxon-name-part-type="species" reg="cyanescens">cyanescens</tp:taxon-name-part></tp:taxon-name></italic> and, therefore, <xref ref-type="bibr" rid="B1">Blanco-Dios (2018)</xref> treated <tp:taxon-name><tp:taxon-name-part taxon-name-part-type="genus" reg="Gyroporus">G.</tp:taxon-name-part> <tp:taxon-name-part taxon-name-part-type="species" reg="cyanescens">cyanescens</tp:taxon-name-part> <tp:taxon-name-part taxon-name-part-type="infraspecific-rank">var.</tp:taxon-name-part> <tp:taxon-name-part taxon-name-part-type="variety" reg="violaceotinctus">violaceotinctus</tp:taxon-name-part></tp:taxon-name> as a novel species <italic><tp:taxon-name><tp:taxon-name-part taxon-name-part-type="genus" reg="Gyroporus">G.</tp:taxon-name-part> <tp:taxon-name-part taxon-name-part-type="species" reg="violaceotinctus">violaceotinctus</tp:taxon-name-part></tp:taxon-name></italic> (Watling) Blanco-Dios, while the Japanese taxon differs from <italic><tp:taxon-name><tp:taxon-name-part taxon-name-part-type="genus" reg="Gyroporus">G.</tp:taxon-name-part> <tp:taxon-name-part taxon-name-part-type="species" reg="violaceotinctus">violaceotinctus</tp:taxon-name-part></tp:taxon-name></italic> in its white context staining greyish-blue at first and then blackish-blue when bruised without any lilaceous or violaceous tint, relatively large basidia measuring 24–42 × 9–11 µm, two types of cheilocystidia with the slender type measuring 30–64 × 6–12 µm and the voluminious type measuring 18–55 × 15–20 µm and distributions in mixed forest dominated by <italic><tp:taxon-name><tp:taxon-name-part taxon-name-part-type="genus" reg="Fagus">Fagus</tp:taxon-name-part></tp:taxon-name></italic> (<tp:taxon-name><tp:taxon-name-part taxon-name-part-type="family">Fagaceae</tp:taxon-name-part></tp:taxon-name>), <italic><tp:taxon-name><tp:taxon-name-part taxon-name-part-type="genus" reg="Quercus">Quercus</tp:taxon-name-part></tp:taxon-name></italic> (<tp:taxon-name><tp:taxon-name-part taxon-name-part-type="family">Fagaceae</tp:taxon-name-part></tp:taxon-name>), <italic><tp:taxon-name><tp:taxon-name-part taxon-name-part-type="genus" reg="Betula">Betula</tp:taxon-name-part></tp:taxon-name></italic> (<tp:taxon-name><tp:taxon-name-part taxon-name-part-type="family">Betulaceae</tp:taxon-name-part></tp:taxon-name>), <italic><tp:taxon-name><tp:taxon-name-part taxon-name-part-type="genus" reg="Carpinus">Carpinus</tp:taxon-name-part></tp:taxon-name></italic> (<tp:taxon-name><tp:taxon-name-part taxon-name-part-type="family">Betulaceae</tp:taxon-name-part></tp:taxon-name>) and <italic><tp:taxon-name><tp:taxon-name-part taxon-name-part-type="genus" reg="Acer">Acer</tp:taxon-name-part></tp:taxon-name></italic> (<tp:taxon-name><tp:taxon-name-part taxon-name-part-type="family">Aceraceae</tp:taxon-name-part></tp:taxon-name>) (Nagasawa 2001). The Chinese <italic><tp:taxon-name><tp:taxon-name-part taxon-name-part-type="genus" reg="Gyroporus">G.</tp:taxon-name-part> <tp:taxon-name-part taxon-name-part-type="species" reg="alpinus">alpinus</tp:taxon-name-part></tp:taxon-name></italic> can be distinguished from <italic><tp:taxon-name><tp:taxon-name-part taxon-name-part-type="genus" reg="Gyroporus">G.</tp:taxon-name-part> <tp:taxon-name-part taxon-name-part-type="species" reg="violaceotinctus">violaceotinctus</tp:taxon-name-part></tp:taxon-name></italic> and the Japanese taxon by the dimensions of its basidiospores and basidia, morphology of cheilocystidia and host plants.</p><p><italic><tp:taxon-name><tp:taxon-name-part taxon-name-part-type="genus" reg="Gyroporus">Gyroporus</tp:taxon-name-part> <tp:taxon-name-part taxon-name-part-type="species" reg="alpinus">alpinus</tp:taxon-name-part></tp:taxon-name></italic> is phylogenetically related and morphologically similar to <italic><tp:taxon-name><tp:taxon-name-part taxon-name-part-type="genus" reg="Gyroporus">G.</tp:taxon-name-part> <tp:taxon-name-part taxon-name-part-type="species" reg="pseudocyanescens">pseudocyanescens</tp:taxon-name-part></tp:taxon-name></italic> originally described from Spain in <xref ref-type="bibr" rid="B6">Crous et al. (2017)</xref> in our analysis of the combined dataset (Fig. <xref ref-type="fig" rid="F2">2</xref>). However, <italic><tp:taxon-name><tp:taxon-name-part taxon-name-part-type="genus" reg="Gyroporus">G.</tp:taxon-name-part> <tp:taxon-name-part taxon-name-part-type="species" reg="pseudocyanescens">pseudocyanescens</tp:taxon-name-part></tp:taxon-name></italic> has a strawish-cream to yellow cream and then more or less brownish to yellowish-brown pileus, a velutinous pileal surface often cracking at maturity, relatively narrow basidiospores measuring 8–11 × 4.5–6 (6.5) µm, short terminal cells of the hyphae on the surface of the pileus measuring 50–80 × 9–15 μm and a distribution in forests dominated by <italic><tp:taxon-name><tp:taxon-name-part taxon-name-part-type="genus" reg="Pinus">Pinus</tp:taxon-name-part></tp:taxon-name></italic> spp. or <italic><tp:taxon-name><tp:taxon-name-part taxon-name-part-type="genus" reg="Quercus">Quercus</tp:taxon-name-part></tp:taxon-name></italic> spp. (<xref ref-type="bibr" rid="B6">Crous et al. 2017</xref>).</p></tp:treatment-sec><tp:treatment-sec><!--Section generated to contain objects referenced in tp:taxon-treatment.--><fig id="F1" position="float" orientation="portrait"><object-id xmlns:xlink="http://www.w3.org/1999/xlink" content-type="doi" xlink:type="simple">10.3897/mycokeys.81.65660.figure1</object-id><object-id xmlns:xlink="http://www.w3.org/1999/xlink" content-type="arpha" xlink:type="simple">65568E24-FF7D-5CFB-BE8C-379EEF48720B</object-id><label>Figure 1.</label><caption><p>Maximum Likelihood phylogenetic tree of <italic><tp:taxon-name><tp:taxon-name-part taxon-name-part-type="genus" reg="Gyroporus">Gyroporus</tp:taxon-name-part></tp:taxon-name></italic> inferred from the <italic><abbrev xmlns:xlink="http://www.w3.org/1999/xlink" xlink:title="adenosine triphosphate ATP synthase subunit 6" id="ABBRID0ECKBG" xlink:type="simple">atp6</abbrev></italic> dataset. Bootstrap frequencies (&gt; 50%) are shown above or below supported branches. Newly-sequenced collections are indicated in bold. Species vouchers and countries of origin are provided after the species name successively.</p></caption><graphic xmlns:xlink="http://www.w3.org/1999/xlink" xlink:href="mycokeys-81-165-g001.jpg" position="float" orientation="portrait" xlink:type="simple" id="oo_570653.jpg"><uri content-type="original_file" xlink:type="simple">https://binary.pensoft.net/fig/570653</uri></graphic></fig><fig id="F2" position="float" orientation="portrait"><object-id xmlns:xlink="http://www.w3.org/1999/xlink" content-type="doi" xlink:type="simple">10.3897/mycokeys.81.65660.figure2</object-id><object-id xmlns:xlink="http://www.w3.org/1999/xlink" content-type="arpha" xlink:type="simple">EEF8D8BF-A24F-53D0-BC9D-9E6F149478C1</object-id><label>Figure 2.</label><caption><p>Maximum Likelihood phylogenetic tree of <italic><tp:taxon-name><tp:taxon-name-part taxon-name-part-type="genus" reg="Gyroporus">Gyroporus</tp:taxon-name-part></tp:taxon-name></italic> inferred from the combined (<abbrev xmlns:xlink="http://www.w3.org/1999/xlink" xlink:title="nuclear ribosomal large subunit" id="ABBRID0EAPBG" xlink:type="simple">nrLSU</abbrev> + <abbrev xmlns:xlink="http://www.w3.org/1999/xlink" xlink:title="internal transcribed spacer" id="ABBRID0EEPBG" xlink:type="simple">ITS</abbrev>) dataset. Bootstrap frequencies (&gt; 50%) are shown above supported branches. Newly-sequenced collections are indicated in bold. Species vouchers and countries of origin are provided after the species name successively.</p></caption><graphic xmlns:xlink="http://www.w3.org/1999/xlink" xlink:href="mycokeys-81-165-g002.jpg" position="float" orientation="portrait" xlink:type="simple" id="oo_570654.jpg"><uri content-type="original_file" xlink:type="simple">https://binary.pensoft.net/fig/570654</uri></graphic></fig></tp:treatment-sec><ref-list><ref id="B37"><mixed-citation xmlns:xlink="http://www.w3.org/1999/xlink" xlink:type="simple"><person-group><name name-style="western"><surname>Ying</surname><given-names>JZ</given-names></name><name name-style="western"><surname>Zang</surname><given-names>M</given-names></name></person-group> (<year>1994</year>) <source>Economic Macrofungi from South-western China.</source><publisher-name>Science Press</publisher-name>, <publisher-loc>Beijing</publisher-loc>, <size units="page">422 pp</size>. [in Chinese] <ext-link xlink:type="simple" ext-link-type="uri" xlink:href="https://book.ixueshu.com/book/a3f03cd59a016ac3.html">https://book.ixueshu.com/book/a3f03cd59a016ac3.html</ext-link></mixed-citation></ref><ref id="B14"><mixed-citation xmlns:xlink="http://www.w3.org/1999/xlink" xlink:type="simple"><person-group><name name-style="western"><surname>Fries</surname><given-names>EM</given-names></name></person-group> (<year>1821</year>) <source>Systema Mycologicum I.</source><publisher-name>Mauritius</publisher-name>, <publisher-loc>Gryphiswaldiae</publisher-loc>, <size units="page">520 pp</size>. <ext-link xlink:type="simple" ext-link-type="uri" xlink:href="https://www.biodiversitylibrary.org/bibliography/71698">https://www.biodiversitylibrary.org/bibliography/71698</ext-link></mixed-citation></ref><ref id="B34"><mixed-citation xmlns:xlink="http://www.w3.org/1999/xlink" xlink:type="simple"><person-group><name name-style="western"><surname>Watling</surname><given-names>R</given-names></name></person-group> (<year>1970</year>) <article-title><tp:taxon-name><tp:taxon-name-part taxon-name-part-type="family">Boletaceae</tp:taxon-name-part></tp:taxon-name>, <tp:taxon-name><tp:taxon-name-part taxon-name-part-type="family">Gomphidiaceae</tp:taxon-name-part></tp:taxon-name> and <tp:taxon-name><tp:taxon-name-part taxon-name-part-type="family">Paxillaceae</tp:taxon-name-part></tp:taxon-name>.</article-title> In: <person-group><name name-style="western"><surname>Henderson</surname><given-names>DM</given-names></name><name name-style="western"><surname>Orton</surname><given-names>PD</given-names></name><name name-style="western"><surname>Watling</surname><given-names>R</given-names></name></person-group> (<role>Eds</role>) <issue-title>British Fungus flora: agarics and boleti, vol.</issue-title><source>1. Royal Botanic Garden, Edinburgh</source>, <fpage>45</fpage>–<lpage>57</lpage>. <ext-link xlink:type="simple" ext-link-type="uri" xlink:href="https://www.cabdirect.org/cabdirect/abstract/19711101112">https://www.cabdirect.org/cabdirect/abstract/19711101112</ext-link></mixed-citation></ref><ref id="B32"><mixed-citation xmlns:xlink="http://www.w3.org/1999/xlink" xlink:type="simple"><person-group><name name-style="western"><surname>Vizzini</surname><given-names>A</given-names></name><name name-style="western"><surname>Angelini</surname><given-names>C</given-names></name><name name-style="western"><surname>Ercole</surname><given-names>E</given-names></name></person-group> (<year>2015</year>) <article-title>Molecular confirmation of <italic><tp:taxon-name><tp:taxon-name-part taxon-name-part-type="genus">Gyroporus</tp:taxon-name-part> <tp:taxon-name-part taxon-name-part-type="species">lacteus</tp:taxon-name-part></tp:taxon-name></italic> and typification of <italic><tp:taxon-name><tp:taxon-name-part taxon-name-part-type="genus">Boletus</tp:taxon-name-part> <tp:taxon-name-part taxon-name-part-type="species">cyanescens</tp:taxon-name-part></tp:taxon-name></italic>.</article-title><source>Phytotaxa</source><volume>226</volume>: <fpage>27</fpage>–<lpage>38</lpage>. <ext-link xlink:type="simple" ext-link-type="doi" xlink:href="10.11646/phytotaxa.226.1.3">https://doi.org/10.11646/phytotaxa.226.1.3</ext-link></mixed-citation></ref><ref id="B33"><mixed-citation xmlns:xlink="http://www.w3.org/1999/xlink" xlink:type="simple"><person-group><name name-style="western"><surname>Watling</surname><given-names>R</given-names></name></person-group> (<year>1969</year>) <article-title>New fungi from Michigan.</article-title><source>Notes from the Royal Botanical Garden Edinburgh</source><volume>29</volume>(<issue>1</issue>): <fpage>59</fpage>–<lpage>66</lpage>. <ext-link xlink:type="simple" ext-link-type="uri" xlink:href="https://agris.fao.org/agris-search/search.do?recordID=US201301225502">https://agris.fao.org/agris-search/search.do?recordID=US201301225502</ext-link></mixed-citation></ref><ref id="B1"><mixed-citation xmlns:xlink="http://www.w3.org/1999/xlink" xlink:type="simple"><person-group><name name-style="western"><surname>Blanco-Dios</surname><given-names>JB</given-names></name></person-group> (<year>2018</year>) <article-title>Notas nomenclaturales en los Órdenes <tp:taxon-name><tp:taxon-name-part taxon-name-part-type="order">Agaricales</tp:taxon-name-part></tp:taxon-name> y <tp:taxon-name><tp:taxon-name-part taxon-name-part-type="order">Boletales</tp:taxon-name-part></tp:taxon-name>.</article-title><source>Tarrelos</source><volume>20</volume>: <fpage>28</fpage>–<lpage>31</lpage>.</mixed-citation></ref><ref id="B6"><mixed-citation xmlns:xlink="http://www.w3.org/1999/xlink" xlink:type="simple"><person-group><name name-style="western"><surname>Crous</surname><given-names>PW</given-names></name><name name-style="western"><surname>Wingfield</surname><given-names>MJ</given-names></name><name name-style="western"><surname>Burgess</surname><given-names>TI</given-names></name><name name-style="western"><surname>Hardy</surname><given-names>GESTJ</given-names></name><name name-style="western"><surname>Barber</surname><given-names>PA</given-names></name><name name-style="western"><surname>Alvarado</surname><given-names>P</given-names></name><name name-style="western"><surname>Barnes</surname><given-names>CW</given-names></name><name name-style="western"><surname>Buchanan</surname><given-names>PK</given-names></name><name name-style="western"><surname>Heykoop</surname><given-names>M</given-names></name><name name-style="western"><surname>Moreno</surname><given-names>G</given-names></name><name name-style="western"><surname>Thangavel</surname><given-names>R</given-names></name><name name-style="western"><surname>van der Spuy</surname><given-names>S</given-names></name><name name-style="western"><surname>Barili</surname><given-names>A</given-names></name><name name-style="western"><surname>Barrett</surname><given-names>S</given-names></name><name name-style="western"><surname>Cacciola</surname><given-names>SO</given-names></name><name name-style="western"><surname>Cano-Lira</surname><given-names>JF</given-names></name><name name-style="western"><surname>Crane</surname><given-names>C</given-names></name><name name-style="western"><surname>Decock</surname><given-names>C</given-names></name><name name-style="western"><surname>Gibertoni</surname><given-names>TB</given-names></name><name name-style="western"><surname>Guarro</surname><given-names>J</given-names></name><name name-style="western"><surname>Guevara-Suarez</surname><given-names>M</given-names></name><name name-style="western"><surname>Hubka</surname><given-names>V</given-names></name><name name-style="western"><surname>Kolařík</surname><given-names>M</given-names></name><name name-style="western"><surname>Lira</surname><given-names>CRS</given-names></name><name name-style="western"><surname>Ordoñez</surname><given-names>ME</given-names></name><name name-style="western"><surname>Padamsee</surname><given-names>M</given-names></name><name name-style="western"><surname>Ryvarden</surname><given-names>L</given-names></name><name name-style="western"><surname>Soares</surname><given-names>AM</given-names></name><name name-style="western"><surname>Stchigel</surname><given-names>AM</given-names></name><name name-style="western"><surname>Sutton</surname><given-names>DA</given-names></name><name name-style="western"><surname>Vizzini</surname><given-names>A</given-names></name><name name-style="western"><surname>Weir</surname><given-names>BS</given-names></name><name name-style="western"><surname>Acharya</surname><given-names>K</given-names></name><name name-style="western"><surname>Aloi</surname><given-names>F</given-names></name><name name-style="western"><surname>Baseia</surname><given-names>IG</given-names></name><name name-style="western"><surname>Blanchette</surname><given-names>RA</given-names></name><name name-style="western"><surname>Bordallo</surname><given-names>JJ</given-names></name><name name-style="western"><surname>Bratek</surname><given-names>Z</given-names></name><name name-style="western"><surname>Butler</surname><given-names>T</given-names></name><name name-style="western"><surname>Cano-Canals</surname><given-names>J</given-names></name><name name-style="western"><surname>Carlavilla</surname><given-names>JR</given-names></name><name name-style="western"><surname>Chander</surname><given-names>J</given-names></name><name name-style="western"><surname>Cheewangkoon</surname><given-names>R</given-names></name><name name-style="western"><surname>Cruz</surname><given-names>RHSF</given-names></name><name name-style="western"><surname>da Silva</surname><given-names>M</given-names></name><name name-style="western"><surname>Dutta</surname><given-names>AK</given-names></name><name name-style="western"><surname>Ercole</surname><given-names>E</given-names></name><name name-style="western"><surname>Escobio</surname><given-names>V</given-names></name><name name-style="western"><surname>Esteve-Raventós</surname><given-names>F</given-names></name><name name-style="western"><surname>Flores</surname><given-names>JA</given-names></name><name name-style="western"><surname>Gené</surname><given-names>J</given-names></name><name name-style="western"><surname>Góis</surname><given-names>JS</given-names></name><name name-style="western"><surname>Haines</surname><given-names>L</given-names></name><name name-style="western"><surname>Held</surname><given-names>BW</given-names></name><name name-style="western"><surname>Jung</surname><given-names>MH</given-names></name><name name-style="western"><surname>Hosaka</surname><given-names>K</given-names></name><name name-style="western"><surname>Jung</surname><given-names>T</given-names></name><name name-style="western"><surname>Jurjević</surname><given-names>Ž</given-names></name><name name-style="western"><surname>Kautman</surname><given-names>V</given-names></name><name name-style="western"><surname>Kautmanova</surname><given-names>I</given-names></name><name name-style="western"><surname>Kiyashko</surname><given-names>AA</given-names></name><name name-style="western"><surname>Kozanek</surname><given-names>M</given-names></name><name name-style="western"><surname>Kubátová</surname><given-names>A</given-names></name><name name-style="western"><surname>Lafourcade</surname><given-names>M</given-names></name><name name-style="western"><surname>La Spada</surname><given-names>F</given-names></name><name name-style="western"><surname>Latha</surname><given-names>KPD</given-names></name><name name-style="western"><surname>Madrid</surname><given-names>H</given-names></name><name name-style="western"><surname>Malysheva</surname><given-names>EF</given-names></name><name name-style="western"><surname>Manimohan</surname><given-names>P</given-names></name><name name-style="western"><surname>Manjón</surname><given-names>JL</given-names></name><name name-style="western"><surname>Martín</surname><given-names>MP</given-names></name><name name-style="western"><surname>Mata</surname><given-names>M</given-names></name><name name-style="western"><surname>Merényi</surname><given-names>Z</given-names></name><name name-style="western"><surname>Morte</surname><given-names>A</given-names></name><name name-style="western"><surname>Nagy</surname><given-names>I</given-names></name><name name-style="western"><surname>Normand</surname><given-names>AC</given-names></name><name name-style="western"><surname>Paloi</surname><given-names>S</given-names></name><name name-style="western"><surname>Pattison</surname><given-names>N</given-names></name><name name-style="western"><surname>Pawłowska</surname><given-names>J</given-names></name><name name-style="western"><surname>Pereira</surname><given-names>OL</given-names></name><name name-style="western"><surname>Petterson</surname><given-names>ME</given-names></name><name name-style="western"><surname>Picillo</surname><given-names>B</given-names></name><name name-style="western"><surname>Raj</surname><given-names>KNA</given-names></name><name name-style="western"><surname>Roberts</surname><given-names>A</given-names></name><name name-style="western"><surname>Rodríguez</surname><given-names>A</given-names></name><name name-style="western"><surname>Rodríguez-Campo</surname><given-names>FJ</given-names></name><name name-style="western"><surname>Romański</surname><given-names>M</given-names></name><name name-style="western"><surname>Ruszkiewicz-Michalska</surname><given-names>M</given-names></name><name name-style="western"><surname>Scanu</surname><given-names>B</given-names></name><name name-style="western"><surname>Schena</surname><given-names>L</given-names></name><name name-style="western"><surname>Semelbauer</surname><given-names>M</given-names></name><name name-style="western"><surname>Sharma</surname><given-names>R</given-names></name><name name-style="western"><surname>Shouche</surname><given-names>YS</given-names></name><name name-style="western"><surname>Silva</surname><given-names>V</given-names></name><name name-style="western"><surname>Staniaszek-Kik</surname><given-names>M</given-names></name><name name-style="western"><surname>Stielow</surname><given-names>JB</given-names></name><name name-style="western"><surname>Tapia</surname><given-names>C</given-names></name><name name-style="western"><surname>Taylor</surname><given-names>PWJ</given-names></name><name name-style="western"><surname>Toome-Heller</surname><given-names>M</given-names></name><name name-style="western"><surname>Vabeikhokhei</surname><given-names>JMC</given-names></name><name name-style="western"><surname>van Diepeningen</surname><given-names>AD</given-names></name><name name-style="western"><surname>Van Hoa</surname><given-names>N</given-names></name><name name-style="western"><surname>Van Tri</surname><given-names>M</given-names></name><name name-style="western"><surname>Wiederhold</surname><given-names>NP</given-names></name><name name-style="western"><surname>Wrzosek</surname><given-names>M</given-names></name><name name-style="western"><surname>Zothanzama</surname><given-names>J</given-names></name><name name-style="western"><surname>Groenewald</surname><given-names>JZ</given-names></name></person-group> (<year>2017</year>) <article-title><italic><tp:taxon-name><tp:taxon-name-part taxon-name-part-type="genus">Gyroporus</tp:taxon-name-part> <tp:taxon-name-part taxon-name-part-type="species">pseudocyanescens</tp:taxon-name-part></tp:taxon-name></italic> sp. nov. Fungal Planet 598.</article-title><source>Persoonia</source><volume>38</volume>: <fpage>328</fpage>–<lpage>329</lpage>. <ext-link xlink:type="simple" ext-link-type="doi" xlink:href="10.3767/003158517X698941">https://doi.org/10.3767/003158517X698941</ext-link></mixed-citation></ref></ref-list></tp:taxon-treatment>
