# Supplementary material for: Cyanescent Gyroporus (Gyroporaceae, Boletales) from China
Source: MycoKeys. 2021 Jul 26;81:165–83. doi: 10.3897/mycokeys.81.65660 (PMC8328911; doi:10.3897/mycokeys.81.65660)
Supplement: XML Treatment for Gyroporus brunneofloccosus [file mycokeys.81.65660-treatment2.xml]

<!DOCTYPE tp:taxon-treatment
  PUBLIC "-//TaxonX//DTD Taxonomic Treatment Publishing DTD v0 20100105//EN" "tax-treatment-NSO.dtd">
<tp:taxon-treatment xmlns:tp="http://www.plazi.org/taxpub"><tp:treatment-meta><kwd-group><label>Taxon classification</label><kwd><named-content xmlns:xlink="http://www.w3.org/1999/xlink" content-type="kingdom">Fungi</named-content></kwd><kwd><named-content xmlns:xlink="http://www.w3.org/1999/xlink" content-type="order">Boletales</named-content></kwd><kwd><named-content xmlns:xlink="http://www.w3.org/1999/xlink" content-type="family">Gyroporaceae</named-content></kwd></kwd-group><mixed-citation publication-type="journal"><person-group><name><surname>Huang</surname><given-names>Cong</given-names></name><name><surname>Zhang</surname><given-names>Ming</given-names></name><name><surname>Wu</surname><given-names>Xing-Liang</given-names></name><name><surname>Wu</surname><given-names>Gang</given-names></name><name><surname>Xu</surname><given-names>Jian-Ping</given-names></name><name><surname>Yang</surname><given-names>Zhu L.</given-names></name><name><surname>Li</surname><given-names>Yan-Chun</given-names></name></person-group><article-title>Cyanescent <italic><tp:taxon-name><tp:taxon-name-part taxon-name-part-type="genus" reg="Gyroporus">Gyroporus</tp:taxon-name-part></tp:taxon-name></italic> (<tp:taxon-name><tp:taxon-name-part taxon-name-part-type="family">Gyroporaceae</tp:taxon-name-part></tp:taxon-name>, <tp:taxon-name><tp:taxon-name-part taxon-name-part-type="order">Boletales</tp:taxon-name-part></tp:taxon-name>) from China</article-title><source>MycoKeys</source><day>26</day><month>7</month><year>2021</year><volume>81</volume><fpage>165</fpage><lpage>183</lpage><pub-id pub-id-type="doi">10.3897/mycokeys.81.65660</pub-id></mixed-citation></tp:treatment-meta><tp:nomenclature><tp:taxon-name><object-id xmlns:xlink="http://www.w3.org/1999/xlink" content-type="arpha" xlink:type="simple">7216A3D9-0626-5C23-8494-10990CF60FDF</object-id>
              <tp:taxon-name-part taxon-name-part-type="genus" reg="Gyroporus">Gyroporus</tp:taxon-name-part>
              <tp:taxon-name-part taxon-name-part-type="species" reg="brunneofloccosus">brunneofloccosus</tp:taxon-name-part>
            </tp:taxon-name><tp:taxon-authority>T.H. Li, W.Q. Deng &amp; B. Song, Fungal Diversity 12: 123 (2013), figs 1–3</tp:taxon-authority><xref ref-type="fig" rid="F3">Figs 3e–h</xref><xref ref-type="fig" rid="F5">, 5</xref></tp:nomenclature><tp:treatment-sec sec-type="description" id="SECID0EWHAI"><title>Description.</title><p>Pileus 6–9 cm in diam., hemispherical to sub-hemispherical when young, applanate to plano-convex when mature, dark brown (7E5–6) to brown (6E7–8) when young and brown to light red-brown (8E5–6) when mature; surface covered with concolorous floccose-scaly to coarsely tomentose squamules, always cracked with olivaceous yellow (2D5–6) background exposed when mature or aged, margin always extended; context white (1A1), staining cerulean blue (23C6–7) or greenish-blue (24B6–7) to dark blue (23F7–8) or deep blue (22E6–8) when bruised. Hymenophore adnate to obviously depressed around apex of stipe; surface yellowish (29B3) to pale yellow (30B3) when young and then greenish-yellow (29B5–6) when mature or aged, staining cerulean blue to greenish-blue when bruised; pores angular to roundish, 1–2 per mm; tubes 3–9 mm long, concolorous with hymenophoral surface, staining cerulean blue to greenish-blue when bruised. Stipe 4.5–6 × 1–2 cm, subcylindrical to clavate, concolorous with pileal surface when mature, but much paler when young; surface covered with tomentose to fibrillose squamules; context white to cream, spongy then hollow when mature, staining cerulean blue to greenish-blue or dark blue to deep blue when bruised. Odour and taste indistinct.</p><fig id="F5" position="float" orientation="portrait"><object-id xmlns:xlink="http://www.w3.org/1999/xlink" content-type="doi" xlink:type="simple">10.3897/mycokeys.81.65660.figure5</object-id><object-id xmlns:xlink="http://www.w3.org/1999/xlink" content-type="arpha" xlink:type="simple">850249A8-6A07-5258-B9FA-73DD2E571A81</object-id><label>Figure 5.</label><caption><p>Microscopic features of <italic><tp:taxon-name><tp:taxon-name-part taxon-name-part-type="genus" reg="Gyroporus">G.</tp:taxon-name-part> <tp:taxon-name-part taxon-name-part-type="species" reg="brunneofloccosus">brunneofloccosus</tp:taxon-name-part></tp:taxon-name></italic> (HKAS 107735) <bold>a</bold> basidia <bold>b</bold> cheilocystidia <bold>c</bold> basidiospores <bold>d</bold> pileipellis (squamules).</p></caption><graphic xmlns:xlink="http://www.w3.org/1999/xlink" xlink:href="mycokeys-81-165-g005.jpg" position="float" orientation="portrait" xlink:type="simple" id="oo_570657.jpg"><uri content-type="original_file" xlink:type="simple">https://binary.pensoft.net/fig/570657</uri></graphic></fig><p>Basidia 22–32 × 8–11 µm, clavate, 4-spored, hyaline in KOH, yellowish in Melzer’s Reagent. Basidiospores [60/3/2] (8) 8.5–10 × 5–6 µm, (Q = 1.42 – 1.90, Q<sub>m</sub> = 1.62 ± 0.11) ellipsoid, smooth, hyaline to yellowish in KOH and primrose yellow to yellowish-brown in Melzer’s Reagent. Cheilocystidia 27–44 × 9–12 μm, clavate to subfusiform, thin-walled, hyaline in KOH and yellowish in Melzer’s Reagent. Pleurocystidia not observed. Tube trama composed of 8–10 μm wide interwoven hyphae, hyaline in KOH, yellowish in Melzer’s Reagent. Squamules on pileus composed of 7–10 μm wide interwoven hyphae, hyaline to yellowish in KOH, yellowish to brownish-yellow in Melzer’s Reagent; terminal cells 80–180 × 8–10 μm, clavate to subcylindrical. Clamp connections frequently present in all tissues.</p></tp:treatment-sec><tp:treatment-sec sec-type="material" id="SECID0E6IAI"><title>Specimens examined.</title><p>China. Yunnan Province: Wenshan County, Malipo Village, alt. 1200 m, 14 Oct 2017, Wu 2644 (<named-content xmlns:xlink="http://www.w3.org/1999/xlink" content-type="dwc:institutional_code" xlink:type="simple">KUN</named-content>-HKAS 107735, GenBank accession numbers: <ext-link xmlns:xlink="http://www.w3.org/1999/xlink" ext-link-type="gen" xlink:href="MW149436" xlink:type="simple">MW149436</ext-link> for <abbrev xmlns:xlink="http://www.w3.org/1999/xlink" xlink:title="internal transcribed spacer" id="ABBRID0EOJAI" xlink:type="simple">ITS</abbrev>, <ext-link xmlns:xlink="http://www.w3.org/1999/xlink" ext-link-type="gen" xlink:href="MW151267" xlink:type="simple">MW151267</ext-link> for <abbrev xmlns:xlink="http://www.w3.org/1999/xlink" xlink:title="nuclear ribosomal large subunit" id="ABBRID0EXJAI" xlink:type="simple">nrLSU</abbrev>, <ext-link xmlns:xlink="http://www.w3.org/1999/xlink" ext-link-type="gen" xlink:href="MW452611" xlink:type="simple">MW452611</ext-link> for <italic><abbrev xmlns:xlink="http://www.w3.org/1999/xlink" xlink:title="adenosine triphosphate ATP synthase subunit 6" id="ABBRID0EBKAI" xlink:type="simple">atp6</abbrev></italic>). Guangdong Province: Zhaoqing County, Dinghu Shan Nature Reserve, alt. 200 m, 28 Aug 2018, J.Y. Xu (<named-content xmlns:xlink="http://www.w3.org/1999/xlink" content-type="dwc:institutional_code" xlink:type="simple">GDGM</named-content> 74638, GenBank accession numbers: <ext-link xmlns:xlink="http://www.w3.org/1999/xlink" ext-link-type="gen" xlink:href="MW149437" xlink:type="simple">MW149437</ext-link> for <abbrev xmlns:xlink="http://www.w3.org/1999/xlink" xlink:title="internal transcribed spacer" id="ABBRID0EOKAI" xlink:type="simple">ITS</abbrev>, <ext-link xmlns:xlink="http://www.w3.org/1999/xlink" ext-link-type="gen" xlink:href="MW151266" xlink:type="simple">MW151266</ext-link> for <abbrev xmlns:xlink="http://www.w3.org/1999/xlink" xlink:title="nuclear ribosomal large subunit" id="ABBRID0EXKAI" xlink:type="simple">nrLSU</abbrev>); Shenzhen, Songzikeng Forest Park, alt. 70 m, 19 Jul 2019, J.Y. Xu (<named-content xmlns:xlink="http://www.w3.org/1999/xlink" content-type="dwc:institutional_code" xlink:type="simple">GDGM</named-content> 77125).</p></tp:treatment-sec><tp:treatment-sec sec-type="habitat" id="SECID0E6KAI"><title>Habitat and distribution.</title><p>Scattered on soil in tropical forests dominated by <italic><tp:taxon-name><tp:taxon-name-part taxon-name-part-type="genus" reg="Castanopsis">Castanopsis</tp:taxon-name-part></tp:taxon-name></italic> (<tp:taxon-name><tp:taxon-name-part taxon-name-part-type="family">Fagaceae</tp:taxon-name-part></tp:taxon-name>), <italic><tp:taxon-name><tp:taxon-name-part taxon-name-part-type="genus" reg="Quercus">Quercus</tp:taxon-name-part></tp:taxon-name></italic> (<tp:taxon-name><tp:taxon-name-part taxon-name-part-type="family">Fagaceae</tp:taxon-name-part></tp:taxon-name>) and <italic><tp:taxon-name><tp:taxon-name-part taxon-name-part-type="genus" reg="Pinus">Pinus</tp:taxon-name-part></tp:taxon-name></italic> (<tp:taxon-name><tp:taxon-name-part taxon-name-part-type="family">Pinaceae</tp:taxon-name-part></tp:taxon-name>). Currently known from southern and south-western China.</p></tp:treatment-sec><tp:treatment-sec sec-type="discussion" id="SECID0EJMAI"><title>Discussion.</title><p><italic><tp:taxon-name><tp:taxon-name-part taxon-name-part-type="genus" reg="Gyroporus">Gyroporus</tp:taxon-name-part> <tp:taxon-name-part taxon-name-part-type="species" reg="brunneofloccosus">brunneofloccosus</tp:taxon-name-part></tp:taxon-name></italic>, originally described from southern China, is characterised by the initially dark brown to brown and then brown to light red-brown pileus with concolorous floccose-scaly to coarsely tomentose squamules, the extended pileal margin, the white pileal context staining cerulean blue or greenish-blue to dark blue or deep blue when bruised, the initially yellowish to pale yellow and then greenish-yellow hymenophore staining cerulean blue to greenish-blue when bruised, the brownish to brown or light red-brown stipe, the spongy and then hollow context in the stipe, the frequent clamp connections in all tissues, the ellipsoid basidiospores and the distribution in tropical forests dominated by plants of the families <tp:taxon-name><tp:taxon-name-part taxon-name-part-type="family">Fagaceae</tp:taxon-name-part></tp:taxon-name> and <tp:taxon-name><tp:taxon-name-part taxon-name-part-type="family">Pinaceae</tp:taxon-name-part></tp:taxon-name> (<xref ref-type="bibr" rid="B21">Li et al. 2003</xref>).</p><p>In China, <italic><tp:taxon-name><tp:taxon-name-part taxon-name-part-type="genus" reg="Gyroporus">G.</tp:taxon-name-part> <tp:taxon-name-part taxon-name-part-type="species" reg="brunneofloccosus">brunneofloccosus</tp:taxon-name-part></tp:taxon-name></italic> was misidentified as <italic><tp:taxon-name><tp:taxon-name-part taxon-name-part-type="genus" reg="Gyroporus">G.</tp:taxon-name-part> <tp:taxon-name-part taxon-name-part-type="species" reg="cyanescens">cyanescens</tp:taxon-name-part></tp:taxon-name></italic> by Bi et al. (1990, <xref ref-type="bibr" rid="B3">1994</xref>), <xref ref-type="bibr" rid="B37">Ying and Zang (1994)</xref> and <xref ref-type="bibr" rid="B25">Mao (2000)</xref>. However, these two species can be separated both by phylogenetic and morphological evidence. Our phylogenetic analysis of <italic><abbrev xmlns:xlink="http://www.w3.org/1999/xlink" xlink:title="adenosine triphosphate ATP synthase subunit 6" id="ABBRID0ENOAI" xlink:type="simple">atp6</abbrev></italic> data (Fig. <xref ref-type="fig" rid="F1">1</xref>) indicates that <italic><tp:taxon-name><tp:taxon-name-part taxon-name-part-type="genus" reg="Gyroporus">G.</tp:taxon-name-part> <tp:taxon-name-part taxon-name-part-type="species" reg="brunneofloccosus">brunneofloccosus</tp:taxon-name-part></tp:taxon-name></italic> is closely related to <italic><tp:taxon-name><tp:taxon-name-part taxon-name-part-type="genus" reg="Gyroporus">G.</tp:taxon-name-part> <tp:taxon-name-part taxon-name-part-type="species" reg="phaeocyanescens">phaeocyanescens</tp:taxon-name-part></tp:taxon-name></italic>. However, <italic><tp:taxon-name><tp:taxon-name-part taxon-name-part-type="genus" reg="Gyroporus">G.</tp:taxon-name-part> <tp:taxon-name-part taxon-name-part-type="species" reg="phaeocyanescens">phaeocyanescens</tp:taxon-name-part></tp:taxon-name></italic>, originally described from Belize by <xref ref-type="bibr" rid="B30">Singer et al. (1983)</xref>, has fulvous to snuff brown pileus and relatively large basidiospores measuring 9.3–14.7 × 5.3–6.7 µm (<xref ref-type="bibr" rid="B30">Singer et al. 1983</xref>; <xref ref-type="bibr" rid="B21">Li et al. 2003</xref>).</p></tp:treatment-sec><tp:treatment-sec><!--Section generated to contain objects referenced in tp:taxon-treatment.--><fig id="F3" position="float" orientation="portrait"><object-id xmlns:xlink="http://www.w3.org/1999/xlink" content-type="doi" xlink:type="simple">10.3897/mycokeys.81.65660.figure3</object-id><object-id xmlns:xlink="http://www.w3.org/1999/xlink" content-type="arpha" xlink:type="simple">7086572A-5C94-5E91-BC5E-16F654832AC8</object-id><label>Figure 3.</label><caption><p><bold>a–c</bold><italic><tp:taxon-name><tp:taxon-name-part taxon-name-part-type="genus" reg="Gyroporus">Gyroporus</tp:taxon-name-part> <tp:taxon-name-part taxon-name-part-type="species" reg="alpinus">alpinus</tp:taxon-name-part></tp:taxon-name></italic> (<named-content xmlns:xlink="http://www.w3.org/1999/xlink" content-type="dwc:institutional_code" xlink:type="simple">KUN</named-content>-HKAS 56318, type, photos by Y.C. Li) <bold>d</bold><italic><tp:taxon-name><tp:taxon-name-part taxon-name-part-type="genus" reg="Gyroporus">Gyroporus</tp:taxon-name-part> <tp:taxon-name-part taxon-name-part-type="species" reg="flavocyanescens">flavocyanescens</tp:taxon-name-part></tp:taxon-name></italic> (<named-content xmlns:xlink="http://www.w3.org/1999/xlink" content-type="dwc:institutional_code" xlink:type="simple">KUN</named-content>-HKAS 76966, type, photo by X.L. Wu) <bold>e–h</bold><italic><tp:taxon-name><tp:taxon-name-part taxon-name-part-type="genus" reg="Gyroporus">G.</tp:taxon-name-part> <tp:taxon-name-part taxon-name-part-type="species" reg="brunneofloccosus">brunneofloccosus</tp:taxon-name-part></tp:taxon-name></italic> (<bold>e</bold><named-content xmlns:xlink="http://www.w3.org/1999/xlink" content-type="dwc:institutional_code" xlink:type="simple">KUN</named-content>-HKAS 107735, photo by G. Wu <bold>f</bold><named-content xmlns:xlink="http://www.w3.org/1999/xlink" content-type="dwc:institutional_code" xlink:type="simple">GDGM</named-content> 77125, photo by J.Y. Xu <bold>g, h</bold><named-content xmlns:xlink="http://www.w3.org/1999/xlink" content-type="dwc:institutional_code" xlink:type="simple">GDGM</named-content> 74638, photos by J.Y. Xu). Scale bars: 2 cm.</p></caption><graphic xmlns:xlink="http://www.w3.org/1999/xlink" xlink:href="mycokeys-81-165-g003.jpg" position="float" orientation="portrait" xlink:type="simple" id="oo_570655.jpg"><uri content-type="original_file" xlink:type="simple">https://binary.pensoft.net/fig/570655</uri></graphic></fig><fig id="F1" position="float" orientation="portrait"><object-id xmlns:xlink="http://www.w3.org/1999/xlink" content-type="doi" xlink:type="simple">10.3897/mycokeys.81.65660.figure1</object-id><object-id xmlns:xlink="http://www.w3.org/1999/xlink" content-type="arpha" xlink:type="simple">65568E24-FF7D-5CFB-BE8C-379EEF48720B</object-id><label>Figure 1.</label><caption><p>Maximum Likelihood phylogenetic tree of <italic><tp:taxon-name><tp:taxon-name-part taxon-name-part-type="genus" reg="Gyroporus">Gyroporus</tp:taxon-name-part></tp:taxon-name></italic> inferred from the <italic><abbrev xmlns:xlink="http://www.w3.org/1999/xlink" xlink:title="adenosine triphosphate ATP synthase subunit 6" id="ABBRID0ECKBG" xlink:type="simple">atp6</abbrev></italic> dataset. Bootstrap frequencies (&gt; 50%) are shown above or below supported branches. Newly-sequenced collections are indicated in bold. Species vouchers and countries of origin are provided after the species name successively.</p></caption><graphic xmlns:xlink="http://www.w3.org/1999/xlink" xlink:href="mycokeys-81-165-g001.jpg" position="float" orientation="portrait" xlink:type="simple" id="oo_570653.jpg"><uri content-type="original_file" xlink:type="simple">https://binary.pensoft.net/fig/570653</uri></graphic></fig></tp:treatment-sec><ref-list><ref id="B21"><mixed-citation xmlns:xlink="http://www.w3.org/1999/xlink" xlink:type="simple"><person-group><name name-style="western"><surname>Li</surname><given-names>TH</given-names></name><name name-style="western"><surname>Deng</surname><given-names>WQ</given-names></name><name name-style="western"><surname>Song</surname><given-names>B</given-names></name></person-group> (<year>2003</year>) <article-title>A new cyanescent species of <italic><tp:taxon-name><tp:taxon-name-part taxon-name-part-type="genus">Gyroporus</tp:taxon-name-part></tp:taxon-name></italic> from China.</article-title><source>Fungal Diversity</source><volume>12</volume>: <fpage>123</fpage>–<lpage>127</lpage>. <ext-link xlink:type="simple" ext-link-type="uri" xlink:href="https://www.fungaldiversity.org/fdp/sfdp/FD12-123-127.pdf">https://www.fungaldiversity.org/fdp/sfdp/FD12-123-127.pdf</ext-link></mixed-citation></ref><ref id="B3"><mixed-citation xmlns:xlink="http://www.w3.org/1999/xlink" xlink:type="simple"><person-group><name name-style="western"><surname>Bi</surname><given-names>ZS</given-names></name><name name-style="western"><surname>Zheng</surname><given-names>GY</given-names></name><name name-style="western"><surname>Li</surname><given-names>TH</given-names></name></person-group> (<year>1994</year>) <source>Macrofungus Flora of Guangdong Province.</source><publisher-name>Guangdong Science and Technology</publisher-name>, <publisher-loc>Guangdong</publisher-loc>, <size units="page">879 pp</size>. [in Chinese] <ext-link xlink:type="simple" ext-link-type="uri" xlink:href="https://book.ixueshu.com/book/bf3d5f8d7bd973ed.html">https://book.ixueshu.com/book/bf3d5f8d7bd973ed.html</ext-link></mixed-citation></ref><ref id="B37"><mixed-citation xmlns:xlink="http://www.w3.org/1999/xlink" xlink:type="simple"><person-group><name name-style="western"><surname>Ying</surname><given-names>JZ</given-names></name><name name-style="western"><surname>Zang</surname><given-names>M</given-names></name></person-group> (<year>1994</year>) <source>Economic Macrofungi from South-western China.</source><publisher-name>Science Press</publisher-name>, <publisher-loc>Beijing</publisher-loc>, <size units="page">422 pp</size>. [in Chinese] <ext-link xlink:type="simple" ext-link-type="uri" xlink:href="https://book.ixueshu.com/book/a3f03cd59a016ac3.html">https://book.ixueshu.com/book/a3f03cd59a016ac3.html</ext-link></mixed-citation></ref><ref id="B25"><mixed-citation xmlns:xlink="http://www.w3.org/1999/xlink" xlink:type="simple"><person-group><name name-style="western"><surname>Mao</surname><given-names>XL</given-names></name></person-group> (<year>2000</year>) <source>The Macrofungi in China.</source><publisher-name>Henan Science and Technology Press</publisher-name>, <publisher-loc>Zhengzhou</publisher-loc>, <size units="page">719 pp</size>. [in Chinese] <ext-link xlink:type="simple" ext-link-type="uri" xlink:href="https://book.douban.com/subject/1433850/">https://book.douban.com/subject/1433850/</ext-link></mixed-citation></ref><ref id="B30"><mixed-citation xmlns:xlink="http://www.w3.org/1999/xlink" xlink:type="simple"><person-group><name name-style="western"><surname>Singer</surname><given-names>R</given-names></name><name name-style="western"><surname>Araujo</surname><given-names>I</given-names></name><name name-style="western"><surname>Ivory</surname><given-names>MH</given-names></name></person-group> (<year>1983</year>) <article-title>The ectotrophically mycorrhizal fungi of the neotropical lowlands, especially central Amazonia.</article-title><source>Beihefte zur Nova Hedwigia</source><volume>77</volume>: <fpage>1</fpage>–<lpage>352</lpage>. <ext-link xlink:type="simple" ext-link-type="uri" xlink:href="https://www.cabdirect.org/cabdirect/abstract/19841394943">https://www.cabdirect.org/cabdirect/abstract/19841394943</ext-link></mixed-citation></ref></ref-list></tp:taxon-treatment>
