# Supplementary material for: Cyanescent Gyroporus (Gyroporaceae, Boletales) from China
Source: MycoKeys. 2021 Jul 26;81:165–83. doi: 10.3897/mycokeys.81.65660 (PMC8328911; doi:10.3897/mycokeys.81.65660)
Supplement: XML Treatment for Gyroporus flavocyanescens [file mycokeys.81.65660-treatment3.xml]

<!DOCTYPE tp:taxon-treatment
  PUBLIC "-//TaxonX//DTD Taxonomic Treatment Publishing DTD v0 20100105//EN" "tax-treatment-NSO.dtd">
<tp:taxon-treatment xmlns:tp="http://www.plazi.org/taxpub"><tp:treatment-meta><kwd-group><label>Taxon classification</label><kwd><named-content xmlns:xlink="http://www.w3.org/1999/xlink" content-type="kingdom">Fungi</named-content></kwd><kwd><named-content xmlns:xlink="http://www.w3.org/1999/xlink" content-type="order">Boletales</named-content></kwd><kwd><named-content xmlns:xlink="http://www.w3.org/1999/xlink" content-type="family">Gyroporaceae</named-content></kwd></kwd-group><mixed-citation publication-type="journal"><person-group><name><surname>Huang</surname><given-names>Cong</given-names></name><name><surname>Zhang</surname><given-names>Ming</given-names></name><name><surname>Wu</surname><given-names>Xing-Liang</given-names></name><name><surname>Wu</surname><given-names>Gang</given-names></name><name><surname>Xu</surname><given-names>Jian-Ping</given-names></name><name><surname>Yang</surname><given-names>Zhu L.</given-names></name><name><surname>Li</surname><given-names>Yan-Chun</given-names></name></person-group><article-title>Cyanescent <italic><tp:taxon-name><tp:taxon-name-part taxon-name-part-type="genus" reg="Gyroporus">Gyroporus</tp:taxon-name-part></tp:taxon-name></italic> (<tp:taxon-name><tp:taxon-name-part taxon-name-part-type="family">Gyroporaceae</tp:taxon-name-part></tp:taxon-name>, <tp:taxon-name><tp:taxon-name-part taxon-name-part-type="order">Boletales</tp:taxon-name-part></tp:taxon-name>) from China</article-title><source>MycoKeys</source><day>26</day><month>7</month><year>2021</year><volume>81</volume><fpage>165</fpage><lpage>183</lpage><pub-id pub-id-type="doi">10.3897/mycokeys.81.65660</pub-id></mixed-citation></tp:treatment-meta><tp:nomenclature><tp:taxon-name><object-id xmlns:xlink="http://www.w3.org/1999/xlink" content-type="arpha" xlink:type="simple">AFFCE15D-376D-583F-AE77-94F33CE2A21B</object-id>
              <tp:taxon-name-part taxon-name-part-type="genus" reg="Gyroporus">Gyroporus</tp:taxon-name-part>
              <tp:taxon-name-part taxon-name-part-type="species" reg="flavocyanescens">flavocyanescens</tp:taxon-name-part>
              <object-id xmlns:xlink="http://www.w3.org/1999/xlink" content-type="mycobank" xlink:type="simple">838414</object-id>
            </tp:taxon-name><tp:taxon-authority>Yan C. Li, C. Huang &amp; Zhu L. Yang</tp:taxon-authority><tp:taxon-status xmlns:xlink="http://www.w3.org/1999/xlink" xlink:type="simple">sp. nov.</tp:taxon-status><xref ref-type="fig" rid="F3">Figs 3d</xref><xref ref-type="fig" rid="F6">, 6</xref></tp:nomenclature><tp:treatment-sec sec-type="etymology" id="SECID0ETRAI"><title>Etymology.</title><p>The epithet <italic><tp:taxon-name><tp:taxon-name-part taxon-name-part-type="genus" reg="Gyroporus"/><tp:taxon-name-part taxon-name-part-type="species" reg="flavocyanescens">flavocyanescens</tp:taxon-name-part></tp:taxon-name></italic> refers to the flavous basidiomata with blue discolouration when bruised.</p><fig id="F6" position="float" orientation="portrait"><object-id xmlns:xlink="http://www.w3.org/1999/xlink" content-type="doi" xlink:type="simple">10.3897/mycokeys.81.65660.figure6</object-id><object-id xmlns:xlink="http://www.w3.org/1999/xlink" content-type="arpha" xlink:type="simple">208AB386-655B-5062-A38F-021FA098EBF2</object-id><label>Figure 6.</label><caption><p>Microscopic features of <italic><tp:taxon-name><tp:taxon-name-part taxon-name-part-type="genus" reg="Gyroporus">G.</tp:taxon-name-part> <tp:taxon-name-part taxon-name-part-type="species" reg="flavocyanescens">flavocyanescens</tp:taxon-name-part></tp:taxon-name></italic> (<named-content xmlns:xlink="http://www.w3.org/1999/xlink" content-type="dwc:institutional_code" xlink:type="simple">KUN</named-content>-HKAS 76966, type) <bold>a</bold> basidia <bold>b</bold> basidiospores <bold>c</bold> cheilocystidia <bold>d</bold> pileipellis (squamules).</p></caption><graphic xmlns:xlink="http://www.w3.org/1999/xlink" xlink:href="mycokeys-81-165-g006.jpg" position="float" orientation="portrait" xlink:type="simple" id="oo_570658.jpg"><uri content-type="original_file" xlink:type="simple">https://binary.pensoft.net/fig/570658</uri></graphic></fig></tp:treatment-sec><tp:treatment-sec sec-type="material" id="SECID0EHTAI"><title>Type.</title><p>China. Guizhou Province: Pan County, alt. 1700 m, 2 Jul 2008, X.L. Wu 1182 (<named-content xmlns:xlink="http://www.w3.org/1999/xlink" content-type="dwc:institutional_code" xlink:type="simple">KUN</named-content>-HKAS 76966, GenBank accession numbers: <ext-link xmlns:xlink="http://www.w3.org/1999/xlink" ext-link-type="gen" xlink:href="MW440550" xlink:type="simple">MW440550</ext-link> for <abbrev xmlns:xlink="http://www.w3.org/1999/xlink" xlink:title="internal transcribed spacer" id="ABBRID0EWTAI" xlink:type="simple">ITS</abbrev>, <ext-link xmlns:xlink="http://www.w3.org/1999/xlink" ext-link-type="gen" xlink:href="MW442950" xlink:type="simple">MW442950</ext-link> for <abbrev xmlns:xlink="http://www.w3.org/1999/xlink" xlink:title="nuclear ribosomal large subunit" id="ABBRID0E6TAI" xlink:type="simple">nrLSU</abbrev>, <ext-link xmlns:xlink="http://www.w3.org/1999/xlink" ext-link-type="gen" xlink:href="MW452613" xlink:type="simple">MW452613</ext-link> for <italic><abbrev xmlns:xlink="http://www.w3.org/1999/xlink" xlink:title="adenosine triphosphate ATP synthase subunit 6" id="ABBRID0EJUAI" xlink:type="simple">atp6</abbrev></italic>).</p></tp:treatment-sec><tp:treatment-sec sec-type="diagnosis" id="SECID0ENUAI"><title>Diagnosis.</title><p>Differs from other cyanescent species in <italic><tp:taxon-name><tp:taxon-name-part taxon-name-part-type="genus" reg="Gyroporus">Gyroporus</tp:taxon-name-part></tp:taxon-name></italic> by its initially flavous to dull yellow or grey-yellow and then grey-orange to greyish-orange pileus, nearly glabrous or somewhat fibrillose to finely tomentose pileal surface, relatively small basidia measuring 21–30 × 9–11 µm, slender basidiospores measuring 8–10 × (5) 5.5–6.5 µm and relatively short and slender chelocystidia measuring 26–35 × 5–9 μm.</p></tp:treatment-sec><tp:treatment-sec sec-type="description" id="SECID0E1UAI"><title>Description.</title><p>Pileus 6–10 cm in diam., hemispherical to sub-hemispherical when young, applanate to plano-convex when mature, flavous (3B3–4) to dull yellow or grey-yellow (2B4–5) when young, grey-orange (5B4–5) to greyish-orange (5B3–4) when mature; surface dry, nearly glabrous or somewhat fibrillose to finely tomentose, margin incurved and slightly extended; context whitish (1A1), staining strong dark blue or indigo-blue (24D4–8) when bruised. Hymenophore adnate when young, depressed around apex of stipe when mature; surface white (1A1) when young and then grey (1B1) to cream when mature, staining cyanine blue (24D4–6) to porcelain blue (23C5–6) when bruised; pores angular to roundish, 1–2 per mm; tubes 4–10 mm long, whitish (1A1), staining cyanine blue to porcelain blue when bruised. Stipe 4–6 × 2.5–4 cm, clavate, enlarged downwards; surface roughened, white to cream when young and then pale yellow (2A3–5) to concolorous with pileal surface when mature or aged; context white to cream or yellowish, spongy when young and then hollow in age, staining cyanine blue to porcelain blue when bruised. Odour indistinct and taste mild.</p><p>Basidia 21–30 × 9–11 µm, clavate, hyaline in KOH and yellowish in Melzer’s Reagent, 4-spored. Basidiospores [60/3/2] 8–10 × (5) 5.5–6.5 µm, (Q = 1.45–1.81, Q<sub>m</sub> = 1.59 ± 0.12), smooth, ellipsoid to somewhat broadly ellipsoid, hyaline to yellowish in KOH and primrose yellow to yellow in Melzer’s Reagent. Cheilocystidia 26–35 × 5–9 μm, clavate to subfusiform, thin-walled, hyaline in KOH and yellowish to yellow in Melzer’s Reagent. Pleurocystidia not observed. Tube trama composed of 5–9 μm wide interwoven hyphae, hyaline to yellowish in KOH, yellowish to brownish-yellow in Melzer’s Reagent. Squamules on pileus composed of 8–17 μm wide interwoven hyphae, hyaline to yellowish in KOH, yellowish to brownish-yellow in Melzer’s Reagent; terminal cells 90–140 × 9–17 μm, clavate to subcylindrical. Clamp connections frequently present in all tissues.</p></tp:treatment-sec><tp:treatment-sec sec-type="Additional specimen examined" id="SECID0EDVAI"><title>Additional specimen examined.</title><p>China. Guizhou Province: Pan County, alt. 1700 m, 2 Jul 2008, X.L. Wu 1187 (<named-content xmlns:xlink="http://www.w3.org/1999/xlink" content-type="dwc:institutional_code" xlink:type="simple">KUN</named-content>-HKAS 77804, GenBank accession numbers: <ext-link xmlns:xlink="http://www.w3.org/1999/xlink" ext-link-type="gen" xlink:href="MW440551" xlink:type="simple">MW440551</ext-link> for <abbrev xmlns:xlink="http://www.w3.org/1999/xlink" xlink:title="internal transcribed spacer" id="ABBRID0ESVAI" xlink:type="simple">ITS</abbrev>, <ext-link xmlns:xlink="http://www.w3.org/1999/xlink" ext-link-type="gen" xlink:href="MW442951" xlink:type="simple">MW442951</ext-link> for <abbrev xmlns:xlink="http://www.w3.org/1999/xlink" xlink:title="nuclear ribosomal large subunit" id="ABBRID0E2VAI" xlink:type="simple">nrLSU</abbrev>).</p></tp:treatment-sec><tp:treatment-sec sec-type="habitat" id="SECID0E6VAI"><title>Habitat and distribution.</title><p>Scattered on soil in the tropical forests dominated by <italic><tp:taxon-name><tp:taxon-name-part taxon-name-part-type="genus" reg="Castanea">Castanea</tp:taxon-name-part></tp:taxon-name></italic> sp. (<tp:taxon-name><tp:taxon-name-part taxon-name-part-type="family">Fagaceae</tp:taxon-name-part></tp:taxon-name>) and <italic><tp:taxon-name><tp:taxon-name-part taxon-name-part-type="genus" reg="Quercus">Quercus</tp:taxon-name-part></tp:taxon-name></italic> sp. (<tp:taxon-name><tp:taxon-name-part taxon-name-part-type="family">Fagaceae</tp:taxon-name-part></tp:taxon-name>). Currently known from south-western China.</p></tp:treatment-sec><tp:treatment-sec sec-type="notes" id="SECID0E4WAI"><title>Note.</title><p><italic><tp:taxon-name><tp:taxon-name-part taxon-name-part-type="genus" reg="Gyroporus">Gyroporus</tp:taxon-name-part> <tp:taxon-name-part taxon-name-part-type="species" reg="flavocyanescens">flavocyanescens</tp:taxon-name-part></tp:taxon-name></italic> is characterised by the flavous to dull yellow or grey-yellow and then grey-orange to greyish-orange pileus, the nearly glabrous to fibrillose to finely tomentose pileal surface, the slightly extended pileal margin, the white pileal context staining strong dark blue or indigo-blue when bruised, the white to grey or cream to yellowish hymenophore staining cyanine blue to porcelain blue when bruised, the white to cream and then pale yellow to flavous stipe, the spongy and then hollow context in the stipe, the frequent clamp connections in all tissues, the ellipsoid to somewhat broadly ellipsoid basidiospores and the distribution in tropical forests dominated by plants of the family <tp:taxon-name><tp:taxon-name-part taxon-name-part-type="family">Fagaceae</tp:taxon-name-part></tp:taxon-name>.</p><p><italic><tp:taxon-name><tp:taxon-name-part taxon-name-part-type="genus" reg="Gyroporus">Gyroporus</tp:taxon-name-part> <tp:taxon-name-part taxon-name-part-type="species" reg="flavocyanescens">flavocyanescens</tp:taxon-name-part></tp:taxon-name></italic> is morphologically similar to <italic><tp:taxon-name><tp:taxon-name-part taxon-name-part-type="genus" reg="Gyroporus">G.</tp:taxon-name-part> <tp:taxon-name-part taxon-name-part-type="species" reg="lacteus">lacteus</tp:taxon-name-part></tp:taxon-name></italic> and <italic><tp:taxon-name><tp:taxon-name-part taxon-name-part-type="genus" reg="Gyroporus">G.</tp:taxon-name-part> <tp:taxon-name-part taxon-name-part-type="species" reg="pseudolacteus">pseudolacteus</tp:taxon-name-part></tp:taxon-name></italic>. Indeed, they are phylogenetically related to each other, based on our analysis of combined <abbrev xmlns:xlink="http://www.w3.org/1999/xlink" xlink:title="nuclear ribosomal large subunit" id="ABBRID0EWYAI" xlink:type="simple">nrLSU</abbrev> + <abbrev xmlns:xlink="http://www.w3.org/1999/xlink" xlink:title="internal transcribed spacer" id="ABBRID0E1YAI" xlink:type="simple">ITS</abbrev> dataset (Fig. <xref ref-type="fig" rid="F2">2</xref>), though it should be noted that the bootstrap support is relatively low for the relationship with <italic><tp:taxon-name><tp:taxon-name-part taxon-name-part-type="genus" reg="Gyroporus">G.</tp:taxon-name-part> <tp:taxon-name-part taxon-name-part-type="species" reg="lacteus">lacteus</tp:taxon-name-part></tp:taxon-name></italic> (87%). <italic><tp:taxon-name><tp:taxon-name-part taxon-name-part-type="genus" reg="Gyroporus">Gyroporus</tp:taxon-name-part> <tp:taxon-name-part taxon-name-part-type="species" reg="lacteus">lacteus</tp:taxon-name-part></tp:taxon-name></italic> has large basidiomata (9–17 cm in diam.), ochraceous pileus with scaly tomentose squamules and large cheilocystidia up to 50 × 10 µm (<xref ref-type="bibr" rid="B32">Vizzini et al. 2015</xref>). <italic><tp:taxon-name><tp:taxon-name-part taxon-name-part-type="genus" reg="Gyroporus">Gyroporus</tp:taxon-name-part> <tp:taxon-name-part taxon-name-part-type="species" reg="pseudolacteus">pseudolacteus</tp:taxon-name-part></tp:taxon-name></italic> has a whitish to cream white and then more or less yellowish-ochre pileus, relatively large basidia measuring 35–43 × 10–14 µm and large cheilocystidia measuring 35–55 × 8–12 µm (<xref ref-type="bibr" rid="B6">Crous et al. 2017</xref>).</p><p>In this study, three cyanescent species of <italic><tp:taxon-name><tp:taxon-name-part taxon-name-part-type="genus" reg="Gyroporus">Gyroporus</tp:taxon-name-part></tp:taxon-name></italic> from China could be recognised and identified. For the convenience of identification of the species, a key is given below.</p></tp:treatment-sec><tp:treatment-sec><!--Section generated to contain objects referenced in tp:taxon-treatment.--><fig id="F3" position="float" orientation="portrait"><object-id xmlns:xlink="http://www.w3.org/1999/xlink" content-type="doi" xlink:type="simple">10.3897/mycokeys.81.65660.figure3</object-id><object-id xmlns:xlink="http://www.w3.org/1999/xlink" content-type="arpha" xlink:type="simple">7086572A-5C94-5E91-BC5E-16F654832AC8</object-id><label>Figure 3.</label><caption><p><bold>a–c</bold><italic><tp:taxon-name><tp:taxon-name-part taxon-name-part-type="genus" reg="Gyroporus">Gyroporus</tp:taxon-name-part> <tp:taxon-name-part taxon-name-part-type="species" reg="alpinus">alpinus</tp:taxon-name-part></tp:taxon-name></italic> (<named-content xmlns:xlink="http://www.w3.org/1999/xlink" content-type="dwc:institutional_code" xlink:type="simple">KUN</named-content>-HKAS 56318, type, photos by Y.C. Li) <bold>d</bold><italic><tp:taxon-name><tp:taxon-name-part taxon-name-part-type="genus" reg="Gyroporus">Gyroporus</tp:taxon-name-part> <tp:taxon-name-part taxon-name-part-type="species" reg="flavocyanescens">flavocyanescens</tp:taxon-name-part></tp:taxon-name></italic> (<named-content xmlns:xlink="http://www.w3.org/1999/xlink" content-type="dwc:institutional_code" xlink:type="simple">KUN</named-content>-HKAS 76966, type, photo by X.L. Wu) <bold>e–h</bold><italic><tp:taxon-name><tp:taxon-name-part taxon-name-part-type="genus" reg="Gyroporus">G.</tp:taxon-name-part> <tp:taxon-name-part taxon-name-part-type="species" reg="brunneofloccosus">brunneofloccosus</tp:taxon-name-part></tp:taxon-name></italic> (<bold>e</bold><named-content xmlns:xlink="http://www.w3.org/1999/xlink" content-type="dwc:institutional_code" xlink:type="simple">KUN</named-content>-HKAS 107735, photo by G. Wu <bold>f</bold><named-content xmlns:xlink="http://www.w3.org/1999/xlink" content-type="dwc:institutional_code" xlink:type="simple">GDGM</named-content> 77125, photo by J.Y. Xu <bold>g, h</bold><named-content xmlns:xlink="http://www.w3.org/1999/xlink" content-type="dwc:institutional_code" xlink:type="simple">GDGM</named-content> 74638, photos by J.Y. Xu). Scale bars: 2 cm.</p></caption><graphic xmlns:xlink="http://www.w3.org/1999/xlink" xlink:href="mycokeys-81-165-g003.jpg" position="float" orientation="portrait" xlink:type="simple" id="oo_570655.jpg"><uri content-type="original_file" xlink:type="simple">https://binary.pensoft.net/fig/570655</uri></graphic></fig><fig id="F2" position="float" orientation="portrait"><object-id xmlns:xlink="http://www.w3.org/1999/xlink" content-type="doi" xlink:type="simple">10.3897/mycokeys.81.65660.figure2</object-id><object-id xmlns:xlink="http://www.w3.org/1999/xlink" content-type="arpha" xlink:type="simple">EEF8D8BF-A24F-53D0-BC9D-9E6F149478C1</object-id><label>Figure 2.</label><caption><p>Maximum Likelihood phylogenetic tree of <italic><tp:taxon-name><tp:taxon-name-part taxon-name-part-type="genus" reg="Gyroporus">Gyroporus</tp:taxon-name-part></tp:taxon-name></italic> inferred from the combined (<abbrev xmlns:xlink="http://www.w3.org/1999/xlink" xlink:title="nuclear ribosomal large subunit" id="ABBRID0EAPBG" xlink:type="simple">nrLSU</abbrev> + <abbrev xmlns:xlink="http://www.w3.org/1999/xlink" xlink:title="internal transcribed spacer" id="ABBRID0EEPBG" xlink:type="simple">ITS</abbrev>) dataset. Bootstrap frequencies (&gt; 50%) are shown above supported branches. Newly-sequenced collections are indicated in bold. Species vouchers and countries of origin are provided after the species name successively.</p></caption><graphic xmlns:xlink="http://www.w3.org/1999/xlink" xlink:href="mycokeys-81-165-g002.jpg" position="float" orientation="portrait" xlink:type="simple" id="oo_570654.jpg"><uri content-type="original_file" xlink:type="simple">https://binary.pensoft.net/fig/570654</uri></graphic></fig></tp:treatment-sec><ref-list><ref id="B32"><mixed-citation xmlns:xlink="http://www.w3.org/1999/xlink" xlink:type="simple"><person-group><name name-style="western"><surname>Vizzini</surname><given-names>A</given-names></name><name name-style="western"><surname>Angelini</surname><given-names>C</given-names></name><name name-style="western"><surname>Ercole</surname><given-names>E</given-names></name></person-group> (<year>2015</year>) <article-title>Molecular confirmation of <italic><tp:taxon-name><tp:taxon-name-part taxon-name-part-type="genus">Gyroporus</tp:taxon-name-part> <tp:taxon-name-part taxon-name-part-type="species">lacteus</tp:taxon-name-part></tp:taxon-name></italic> and typification of <italic><tp:taxon-name><tp:taxon-name-part taxon-name-part-type="genus">Boletus</tp:taxon-name-part> <tp:taxon-name-part taxon-name-part-type="species">cyanescens</tp:taxon-name-part></tp:taxon-name></italic>.</article-title><source>Phytotaxa</source><volume>226</volume>: <fpage>27</fpage>–<lpage>38</lpage>. <ext-link xlink:type="simple" ext-link-type="doi" xlink:href="10.11646/phytotaxa.226.1.3">https://doi.org/10.11646/phytotaxa.226.1.3</ext-link></mixed-citation></ref><ref id="B6"><mixed-citation xmlns:xlink="http://www.w3.org/1999/xlink" xlink:type="simple"><person-group><name name-style="western"><surname>Crous</surname><given-names>PW</given-names></name><name name-style="western"><surname>Wingfield</surname><given-names>MJ</given-names></name><name name-style="western"><surname>Burgess</surname><given-names>TI</given-names></name><name name-style="western"><surname>Hardy</surname><given-names>GESTJ</given-names></name><name name-style="western"><surname>Barber</surname><given-names>PA</given-names></name><name name-style="western"><surname>Alvarado</surname><given-names>P</given-names></name><name name-style="western"><surname>Barnes</surname><given-names>CW</given-names></name><name name-style="western"><surname>Buchanan</surname><given-names>PK</given-names></name><name name-style="western"><surname>Heykoop</surname><given-names>M</given-names></name><name name-style="western"><surname>Moreno</surname><given-names>G</given-names></name><name name-style="western"><surname>Thangavel</surname><given-names>R</given-names></name><name name-style="western"><surname>van der Spuy</surname><given-names>S</given-names></name><name name-style="western"><surname>Barili</surname><given-names>A</given-names></name><name name-style="western"><surname>Barrett</surname><given-names>S</given-names></name><name name-style="western"><surname>Cacciola</surname><given-names>SO</given-names></name><name name-style="western"><surname>Cano-Lira</surname><given-names>JF</given-names></name><name name-style="western"><surname>Crane</surname><given-names>C</given-names></name><name name-style="western"><surname>Decock</surname><given-names>C</given-names></name><name name-style="western"><surname>Gibertoni</surname><given-names>TB</given-names></name><name name-style="western"><surname>Guarro</surname><given-names>J</given-names></name><name name-style="western"><surname>Guevara-Suarez</surname><given-names>M</given-names></name><name name-style="western"><surname>Hubka</surname><given-names>V</given-names></name><name name-style="western"><surname>Kolařík</surname><given-names>M</given-names></name><name name-style="western"><surname>Lira</surname><given-names>CRS</given-names></name><name name-style="western"><surname>Ordoñez</surname><given-names>ME</given-names></name><name name-style="western"><surname>Padamsee</surname><given-names>M</given-names></name><name name-style="western"><surname>Ryvarden</surname><given-names>L</given-names></name><name name-style="western"><surname>Soares</surname><given-names>AM</given-names></name><name name-style="western"><surname>Stchigel</surname><given-names>AM</given-names></name><name name-style="western"><surname>Sutton</surname><given-names>DA</given-names></name><name name-style="western"><surname>Vizzini</surname><given-names>A</given-names></name><name name-style="western"><surname>Weir</surname><given-names>BS</given-names></name><name name-style="western"><surname>Acharya</surname><given-names>K</given-names></name><name name-style="western"><surname>Aloi</surname><given-names>F</given-names></name><name name-style="western"><surname>Baseia</surname><given-names>IG</given-names></name><name name-style="western"><surname>Blanchette</surname><given-names>RA</given-names></name><name name-style="western"><surname>Bordallo</surname><given-names>JJ</given-names></name><name name-style="western"><surname>Bratek</surname><given-names>Z</given-names></name><name name-style="western"><surname>Butler</surname><given-names>T</given-names></name><name name-style="western"><surname>Cano-Canals</surname><given-names>J</given-names></name><name name-style="western"><surname>Carlavilla</surname><given-names>JR</given-names></name><name name-style="western"><surname>Chander</surname><given-names>J</given-names></name><name name-style="western"><surname>Cheewangkoon</surname><given-names>R</given-names></name><name name-style="western"><surname>Cruz</surname><given-names>RHSF</given-names></name><name name-style="western"><surname>da Silva</surname><given-names>M</given-names></name><name name-style="western"><surname>Dutta</surname><given-names>AK</given-names></name><name name-style="western"><surname>Ercole</surname><given-names>E</given-names></name><name name-style="western"><surname>Escobio</surname><given-names>V</given-names></name><name name-style="western"><surname>Esteve-Raventós</surname><given-names>F</given-names></name><name name-style="western"><surname>Flores</surname><given-names>JA</given-names></name><name name-style="western"><surname>Gené</surname><given-names>J</given-names></name><name name-style="western"><surname>Góis</surname><given-names>JS</given-names></name><name name-style="western"><surname>Haines</surname><given-names>L</given-names></name><name name-style="western"><surname>Held</surname><given-names>BW</given-names></name><name name-style="western"><surname>Jung</surname><given-names>MH</given-names></name><name name-style="western"><surname>Hosaka</surname><given-names>K</given-names></name><name name-style="western"><surname>Jung</surname><given-names>T</given-names></name><name name-style="western"><surname>Jurjević</surname><given-names>Ž</given-names></name><name name-style="western"><surname>Kautman</surname><given-names>V</given-names></name><name name-style="western"><surname>Kautmanova</surname><given-names>I</given-names></name><name name-style="western"><surname>Kiyashko</surname><given-names>AA</given-names></name><name name-style="western"><surname>Kozanek</surname><given-names>M</given-names></name><name name-style="western"><surname>Kubátová</surname><given-names>A</given-names></name><name name-style="western"><surname>Lafourcade</surname><given-names>M</given-names></name><name name-style="western"><surname>La Spada</surname><given-names>F</given-names></name><name name-style="western"><surname>Latha</surname><given-names>KPD</given-names></name><name name-style="western"><surname>Madrid</surname><given-names>H</given-names></name><name name-style="western"><surname>Malysheva</surname><given-names>EF</given-names></name><name name-style="western"><surname>Manimohan</surname><given-names>P</given-names></name><name name-style="western"><surname>Manjón</surname><given-names>JL</given-names></name><name name-style="western"><surname>Martín</surname><given-names>MP</given-names></name><name name-style="western"><surname>Mata</surname><given-names>M</given-names></name><name name-style="western"><surname>Merényi</surname><given-names>Z</given-names></name><name name-style="western"><surname>Morte</surname><given-names>A</given-names></name><name name-style="western"><surname>Nagy</surname><given-names>I</given-names></name><name name-style="western"><surname>Normand</surname><given-names>AC</given-names></name><name name-style="western"><surname>Paloi</surname><given-names>S</given-names></name><name name-style="western"><surname>Pattison</surname><given-names>N</given-names></name><name name-style="western"><surname>Pawłowska</surname><given-names>J</given-names></name><name name-style="western"><surname>Pereira</surname><given-names>OL</given-names></name><name name-style="western"><surname>Petterson</surname><given-names>ME</given-names></name><name name-style="western"><surname>Picillo</surname><given-names>B</given-names></name><name name-style="western"><surname>Raj</surname><given-names>KNA</given-names></name><name name-style="western"><surname>Roberts</surname><given-names>A</given-names></name><name name-style="western"><surname>Rodríguez</surname><given-names>A</given-names></name><name name-style="western"><surname>Rodríguez-Campo</surname><given-names>FJ</given-names></name><name name-style="western"><surname>Romański</surname><given-names>M</given-names></name><name name-style="western"><surname>Ruszkiewicz-Michalska</surname><given-names>M</given-names></name><name name-style="western"><surname>Scanu</surname><given-names>B</given-names></name><name name-style="western"><surname>Schena</surname><given-names>L</given-names></name><name name-style="western"><surname>Semelbauer</surname><given-names>M</given-names></name><name name-style="western"><surname>Sharma</surname><given-names>R</given-names></name><name name-style="western"><surname>Shouche</surname><given-names>YS</given-names></name><name name-style="western"><surname>Silva</surname><given-names>V</given-names></name><name name-style="western"><surname>Staniaszek-Kik</surname><given-names>M</given-names></name><name name-style="western"><surname>Stielow</surname><given-names>JB</given-names></name><name name-style="western"><surname>Tapia</surname><given-names>C</given-names></name><name name-style="western"><surname>Taylor</surname><given-names>PWJ</given-names></name><name name-style="western"><surname>Toome-Heller</surname><given-names>M</given-names></name><name name-style="western"><surname>Vabeikhokhei</surname><given-names>JMC</given-names></name><name name-style="western"><surname>van Diepeningen</surname><given-names>AD</given-names></name><name name-style="western"><surname>Van Hoa</surname><given-names>N</given-names></name><name name-style="western"><surname>Van Tri</surname><given-names>M</given-names></name><name name-style="western"><surname>Wiederhold</surname><given-names>NP</given-names></name><name name-style="western"><surname>Wrzosek</surname><given-names>M</given-names></name><name name-style="western"><surname>Zothanzama</surname><given-names>J</given-names></name><name name-style="western"><surname>Groenewald</surname><given-names>JZ</given-names></name></person-group> (<year>2017</year>) <article-title><italic><tp:taxon-name><tp:taxon-name-part taxon-name-part-type="genus">Gyroporus</tp:taxon-name-part> <tp:taxon-name-part taxon-name-part-type="species">pseudocyanescens</tp:taxon-name-part></tp:taxon-name></italic> sp. nov. Fungal Planet 598.</article-title><source>Persoonia</source><volume>38</volume>: <fpage>328</fpage>–<lpage>329</lpage>. <ext-link xlink:type="simple" ext-link-type="doi" xlink:href="10.3767/003158517X698941">https://doi.org/10.3767/003158517X698941</ext-link></mixed-citation></ref></ref-list></tp:taxon-treatment>
